# Supplementary material for: Exploring gait automaticity and prefrontal brain activity during single and dual-task walking in aging and Parkinson’s disease
Source: J Neuroeng Rehabil. 2026 Jan 5;23:41. doi: 10.1186/s12984-025-01864-w (PMC12849653; doi:10.1186/s12984-025-01864-w)
Supplement: Supplementary file 4 — Supplementary Material 4. [file 12984_2025_1864_MOESM4_ESM.csv]

source	detector	type	cond	model	beta	se	tstat	dfe	p	q
1	1	cbsi	Stand_still_and_Aud_Stroop:group_OA		-0.411249803293549	0.329828537104591	-1.24685937397569	249	0.213620650006563	0.3628253218272
1	1	cbsi	Straight_walking:group_OA		0.443703805125421	0.353424651090731	1.25544102188705	249	0.210495568271878	0.3628253218272
1	1	cbsi	Straight_walking_and_Aud_Stroop:group_OA		2.13444674348349	0.38122967466301	5.59884732312679	249	5.68866317989229e-08	2.27546527195692e-06
1	1	cbsi	Stand_still_and_Aud_Stroop:group_PD		-0.589966334933586	0.361364174552189	-1.63260880983757	249	0.103815197223607	0.214790063221256
1	1	cbsi	Straight_walking:group_PD		0.14048250944678	0.390671303596034	0.359592599081818	249	0.71945659579441	0.830142225916627
1	1	cbsi	Straight_walking_and_Aud_Stroop:group_PD		0.510671244450634	0.426845674864073	1.1963837858103	249	0.232684756694514	0.372295610711223
1	2	cbsi	Stand_still_and_Aud_Stroop:group_OA		-0.00576221504586034	0.283496617987186	-0.0203255160035835	249	0.983799978851175	0.983799978851175
1	2	cbsi	Straight_walking:group_OA		1.07943538141928	0.300113025676816	3.59676284954622	249	0.000388511057146463	0.00291383292859847
1	2	cbsi	Straight_walking_and_Aud_Stroop:group_OA		0.825523613989351	0.33108862854728	2.49336142292627	249	0.0133040919576513	0.0498903448411923
1	2	cbsi	Stand_still_and_Aud_Stroop:group_PD		-0.0755615258449603	0.320884864259881	-0.235478622587084	249	0.814030822551538	0.888522254269917
1	2	cbsi	Straight_walking:group_PD		0.916672839372249	0.340617565724982	2.69120835685961	249	0.00760171665261517	0.0350848460889931
1	2	cbsi	Straight_walking_and_Aud_Stroop:group_PD		0.812923605402719	0.373085221617325	2.17892202183376	249	0.0302753893767175	0.0908261681301527
2	1	cbsi	Stand_still_and_Aud_Stroop:group_OA		-0.405438690130933	0.40528398211386	-1.00038172744027	249	0.318096973304678	0.459899238512787
2	1	cbsi	Straight_walking:group_OA		0.957298388221324	0.424292019024755	2.25622530072966	249	0.024924503980453	0.0825711172820617
2	1	cbsi	Straight_walking_and_Aud_Stroop:group_OA		1.73601799618361	0.465105272572121	3.73252701820193	249	0.000234918315333412	0.00201358556000067
2	1	cbsi	Stand_still_and_Aud_Stroop:group_PD		0.150650137016637	0.390927745968429	0.38536568092254	249	0.700295502874881	0.822719096558922
2	1	cbsi	Straight_walking:group_PD		-0.572509347276227	0.407588152456666	-1.40462705754701	249	0.161378408757591	0.305154819176267
2	1	cbsi	Straight_walking_and_Aud_Stroop:group_PD		0.345911486257814	0.447094143500291	0.773688251762101	249	0.439849080938106	0.580020766072227
2	3	cbsi	Stand_still_and_Aud_Stroop:group_OA		-1.879571217938	0.493686848033581	-3.80721347028907	249	0.000177018471531257	0.00163401666028853
2	3	cbsi	Straight_walking:group_OA		2.3068132079421	0.520137852592436	4.43500352155613	249	1.3823836074497e-05	0.000236980046991377
2	3	cbsi	Straight_walking_and_Aud_Stroop:group_OA		1.23616919397856	0.574304977188474	2.15246122370428	249	0.0323223305149973	0.0946019429707238
2	3	cbsi	Stand_still_and_Aud_Stroop:group_PD		-0.969054313287855	0.49873082349864	-1.94304074989762	249	0.0531382998066631	0.13013461177142
2	3	cbsi	Straight_walking:group_PD		0.0291065800926617	0.52702810392145	0.0552277570704272	249	0.956001302992948	0.983421044356449
2	3	cbsi	Straight_walking_and_Aud_Stroop:group_PD		-0.218336623659838	0.578465188913833	-0.377441249437675	249	0.706167224546408	0.822719096558922
3	1	cbsi	Stand_still_and_Aud_Stroop:group_OA		-0.386040348241098	0.369015218810655	-1.04613665930992	249	0.296512399501052	0.433920584635686
3	1	cbsi	Straight_walking:group_OA		1.54956643349963	0.38310163257121	4.04479203886347	249	6.9894795654956e-05	0.000762488679872248
3	1	cbsi	Straight_walking_and_Aud_Stroop:group_OA		2.15266413421963	0.420867483794215	5.11482644088556	249	6.2716508632307e-07	1.50519620717537e-05
3	1	cbsi	Stand_still_and_Aud_Stroop:group_PD		0.846902507787254	0.458350097944562	1.84771970505761	249	0.0658289026753686	0.15489153570675
3	1	cbsi	Straight_walking:group_PD		-0.920184613282049	0.491485229499225	-1.87225283294806	249	0.0623437119258312	0.149624908621995
3	1	cbsi	Straight_walking_and_Aud_Stroop:group_PD		-0.209436638828132	0.536079758401579	-0.390681863185071	249	0.696366450218478	0.822719096558922
3	3	cbsi	Stand_still_and_Aud_Stroop:group_OA		-0.469352715373588	0.344926535345884	-1.36073240901264	249	0.17482863198751	0.31787023997729
3	3	cbsi	Straight_walking:group_OA		0.749807922587172	0.363562626606069	2.06238999202636	249	0.0402080565291103	0.105648394353995
3	3	cbsi	Straight_walking_and_Aud_Stroop:group_OA		1.42609629152612	0.416227058194205	3.42624599590718	249	0.000715741583193993	0.00429444949916396
3	3	cbsi	Stand_still_and_Aud_Stroop:group_PD		-0.364349942037981	0.443355952382083	-0.821800045945893	249	0.411976895864361	0.55547446633397
3	3	cbsi	Straight_walking:group_PD		0.581918693359236	0.471040651301445	1.23538953963197	249	0.217849889106578	0.3628253218272
3	3	cbsi	Straight_walking_and_Aud_Stroop:group_PD		-0.0119914735078501	0.515717234232157	-0.0232520317567125	249	0.981467857043843	0.983799978851175
3	4	cbsi	Stand_still_and_Aud_Stroop:group_OA		-0.214587082072794	0.32723100490447	-0.655766351160519	249	0.512579920657205	0.647469373461732
3	4	cbsi	Straight_walking:group_OA		1.03704232217408	0.343064404454009	3.02287940313874	249	0.00276533305774717	0.0158019031871267
3	4	cbsi	Straight_walking_and_Aud_Stroop:group_OA		1.57980827731841	0.37706427374967	4.18975858308769	249	3.88021289883036e-05	0.000582031934824554
3	4	cbsi	Stand_still_and_Aud_Stroop:group_PD		0.210534871294674	0.347461375354063	0.605923093121182	249	0.545117758724354	0.674372485019819
3	4	cbsi	Straight_walking:group_PD		-0.0150270837897009	0.363198906397171	-0.0413742539556775	249	0.967030693617175	0.983421044356449
3	4	cbsi	Straight_walking_and_Aud_Stroop:group_PD		0.261965339077869	0.397678879334598	0.658735861246121	249	0.51067406253364	0.647469373461732
4	2	cbsi	Stand_still_and_Aud_Stroop:group_OA		0.704533940164698	0.294650737502703	2.39108154330764	249	0.0175421552556024	0.0637896554749178
4	2	cbsi	Straight_walking:group_OA		1.42825066328899	0.317254564873717	4.50190736848029	249	1.03499808630369e-05	0.000206999617260737
4	2	cbsi	Straight_walking_and_Aud_Stroop:group_OA		2.26229664564982	0.350426356465605	6.45584044666993	249	5.58980230639483e-10	6.70776276767379e-08
4	2	cbsi	Stand_still_and_Aud_Stroop:group_PD		0.954476552699246	0.268440151255771	3.55564004950145	249	0.00045115315964086	0.00300768773093906
4	2	cbsi	Straight_walking:group_PD		0.766651966557954	0.297168285768684	2.57985795683028	249	0.0104582644369279	0.0432755769803911
4	2	cbsi	Straight_walking_and_Aud_Stroop:group_PD		1.34628721734395	0.326730875824672	4.12047748455334	249	5.15086193771791e-05	0.000686781591695721
4	4	cbsi	Stand_still_and_Aud_Stroop:group_OA		0.171644917492588	0.36889730426694	0.465291872581381	249	0.642129124821283	0.770554949785539
4	4	cbsi	Straight_walking:group_OA		0.65414816052003	0.384409067772795	1.70169804867003	249	0.090060178730238	0.193010469166786
4	4	cbsi	Straight_walking_and_Aud_Stroop:group_OA		1.22826826492419	0.423850874433564	2.89787833177331	249	0.00409168314785871	0.0204584157392936
4	4	cbsi	Stand_still_and_Aud_Stroop:group_PD		0.540061697596396	0.317601043518503	1.70044056409069	249	0.0902966484546586	0.193010469166786
4	4	cbsi	Straight_walking:group_PD		0.115724537191055	0.331657532066176	0.348927812584591	249	0.727438376488123	0.831358144557855
4	4	cbsi	Straight_walking_and_Aud_Stroop:group_PD		0.481191978979827	0.364269226418846	1.32097894656229	249	0.187721059722352	0.336216823383317
4	5	cbsi	Stand_still_and_Aud_Stroop:group_OA		0.52149809143776	0.324899516071835	1.60510578083612	249	0.109738030164773	0.22319599355547
4	5	cbsi	Straight_walking:group_OA		1.02324316301822	0.348219522552322	2.93850027568305	249	0.00360761721210406	0.0188223506718473
4	5	cbsi	Straight_walking_and_Aud_Stroop:group_OA		1.56867920743317	0.383461002905313	4.09084416811093	249	5.80780256089893e-05	0.000696936307307872
4	5	cbsi	Stand_still_and_Aud_Stroop:group_PD		0.271421252417332	0.31781186925226	0.854031201087376	249	0.393908571285351	0.54240868211878
4	5	cbsi	Straight_walking:group_PD		-0.0799545301213376	0.340375630552973	-0.234900865233636	249	0.814478733080757	0.888522254269917
4	5	cbsi	Straight_walking_and_Aud_Stroop:group_PD		0.272515695024975	0.37173404291483	0.733093189120191	249	0.464191182973131	0.605466760399737
5	3	cbsi	Stand_still_and_Aud_Stroop:group_OA		-1.33456539100803	0.445933477763553	-2.9927454599308	249	0.0030428342363216	0.0165972776526633
5	3	cbsi	Straight_walking:group_OA		1.06338705580731	0.467722837637502	2.27354101668105	249	0.0238456625457911	0.081756557299855
5	3	cbsi	Straight_walking_and_Aud_Stroop:group_OA		1.04010302319111	0.520706443129072	1.99748445004989	249	0.0468606595765284	0.119644237216668
5	3	cbsi	Stand_still_and_Aud_Stroop:group_PD		-0.957375588617341	0.438758428979607	-2.18201070425895	249	0.0300439211224491	0.0908261681301527
5	3	cbsi	Straight_walking:group_PD		0.24619535816612	0.463199626102819	0.531510269637979	249	0.595539061799926	0.729231504244808
5	3	cbsi	Straight_walking_and_Aud_Stroop:group_PD		-0.022891908360884	0.508860531812314	-0.0449866062108495	249	0.964154041300035	0.983421044356449
5	4	cbsi	Stand_still_and_Aud_Stroop:group_OA		0.0576448748615866	0.33522321106973	0.171959676293405	249	0.863608905289652	0.925295255667484
5	4	cbsi	Straight_walking:group_OA		0.399596285421892	0.348180063369629	1.14767135589173	249	0.252205723528491	0.388008805428447
5	4	cbsi	Straight_walking_and_Aud_Stroop:group_OA		0.870853834608241	0.382338264204531	2.27770515310594	249	0.0235923798420204	0.081756557299855
5	4	cbsi	Stand_still_and_Aud_Stroop:group_PD		0.531530774854679	0.293470975870053	1.81118685852613	249	0.0713169186568361	0.161472268656987
5	4	cbsi	Straight_walking:group_PD		0.396690099475674	0.305876874883045	1.29689470518931	249	0.195867875503317	0.345649192064676
5	4	cbsi	Straight_walking_and_Aud_Stroop:group_PD		0.363576092959391	0.335342056792957	1.08419473667112	249	0.279327122111531	0.424294362701059
5	6	cbsi	Stand_still_and_Aud_Stroop:group_OA		-1.01922102859576	0.491115768404786	-2.0753172554535	249	0.0389840231633313	0.105648394353995
5	6	cbsi	Straight_walking:group_OA		0.484517359724542	0.51004397147863	0.94995213514614	249	0.343057680253837	0.480204457310407
5	6	cbsi	Straight_walking_and_Aud_Stroop:group_OA		0.697868940265979	0.563068224184757	1.23940387734789	249	0.216362858697135	0.3628253218272
5	6	cbsi	Stand_still_and_Aud_Stroop:group_PD		-0.55323605795266	0.472017658270243	-1.17206644340394	249	0.242290575445058	0.382564066492198
5	6	cbsi	Straight_walking:group_PD		0.0603740635330321	0.499491541600966	0.120871042859949	249	0.903890656785316	0.95988388331184
5	6	cbsi	Straight_walking_and_Aud_Stroop:group_PD		-0.520654236868465	0.54932503056019	-0.947807232336587	249	0.344146527739125	0.480204457310407
6	4	cbsi	Stand_still_and_Aud_Stroop:group_OA		0.0942848835730139	0.343754875039867	0.274279407854446	249	0.784097316898898	0.879361476895961
6	4	cbsi	Straight_walking:group_OA		0.0713121790798509	0.361557214564505	0.197236222117006	249	0.843803591057565	0.912220098440611
6	4	cbsi	Straight_walking_and_Aud_Stroop:group_OA		0.818685227390718	0.397541319389802	2.05937140986336	249	0.0404985511690313	0.105648394353995
6	4	cbsi	Stand_still_and_Aud_Stroop:group_PD		0.220961774454644	0.330964270255411	0.667630298231662	249	0.504987906078001	0.647469373461732
6	4	cbsi	Straight_walking:group_PD		0.508537835120697	0.344725991070344	1.47519435230785	249	0.141423616000148	0.274489733036912
6	4	cbsi	Straight_walking_and_Aud_Stroop:group_PD		0.452818862991461	0.377459795376115	1.19964793214667	249	0.23141634099308	0.372295610711223
6	6	cbsi	Stand_still_and_Aud_Stroop:group_OA		-0.196629749556634	0.409220381231132	-0.480498427192401	249	0.631294899559242	0.765205938859687
6	6	cbsi	Straight_walking:group_OA		0.596058720992683	0.428333023531023	1.39157778701953	249	0.165292193720478	0.305154819176267
6	6	cbsi	Straight_walking_and_Aud_Stroop:group_OA		1.03321542481879	0.470106492011791	2.19783270891923	249	0.0288820551409841	0.0908261681301527
6	6	cbsi	Stand_still_and_Aud_Stroop:group_PD		-0.0357136345306802	0.375677469089334	-0.0950646165106796	249	0.924339960859912	0.964528654810343
6	6	cbsi	Straight_walking:group_PD		-0.111005135998953	0.392808343749171	-0.282593630622662	249	0.777723129997354	0.879361476895961
6	6	cbsi	Straight_walking_and_Aud_Stroop:group_PD		-0.0454463807039325	0.429427182823951	-0.105830237399209	249	0.915802252410349	0.964002370958262
6	7	cbsi	Stand_still_and_Aud_Stroop:group_OA		0.592345206950697	0.512564520058005	1.15565003774289	249	0.248932022110432	0.38794600848379
6	7	cbsi	Straight_walking:group_OA		0.338776180507369	0.533824394799271	0.634621017338026	249	0.526258269670976	0.65782283708872
6	7	cbsi	Straight_walking_and_Aud_Stroop:group_OA		2.16391631631764	0.58413895457672	3.70445473523619	249	0.000260984839973527	0.00208787871978822
6	7	cbsi	Stand_still_and_Aud_Stroop:group_PD		0.709620115251186	0.50931570834185	1.39328142373903	249	0.164777191238435	0.305154819176267
6	7	cbsi	Straight_walking:group_PD		0.569121456006033	0.530351087042873	1.07310321390937	249	0.284263682698037	0.425615559803998
6	7	cbsi	Straight_walking_and_Aud_Stroop:group_PD		1.1432704868418	0.576204339800362	1.98414070820417	249	0.0483381075896664	0.120845268974166
7	5	cbsi	Stand_still_and_Aud_Stroop:group_OA		0.291221191676721	0.273096518272248	1.06636728113247	249	0.287290502867699	0.425615559803998
7	5	cbsi	Straight_walking:group_OA		0.5068436492097	0.288693732476588	1.75564479651737	249	0.0803786617050008	0.178619248233335
7	5	cbsi	Straight_walking_and_Aud_Stroop:group_OA		0.807436387539576	0.318744499621099	2.53317747757028	249	0.0119180945985964	0.0466764501211727
7	5	cbsi	Stand_still_and_Aud_Stroop:group_PD		0.377704113221558	0.307651666627632	1.22770052690374	249	0.22071873744488	0.3628253218272
7	5	cbsi	Straight_walking:group_PD		1.92972948602091	0.330060906214107	5.84658603818144	249	1.56771750234549e-08	9.40630501407295e-07
7	5	cbsi	Straight_walking_and_Aud_Stroop:group_PD		1.38581699678427	0.361279160168048	3.83586198589384	249	0.00015862445593654	0.0015862445593654
7	7	cbsi	Stand_still_and_Aud_Stroop:group_OA		-0.333129637381279	0.338375279921517	-0.984497559805623	249	0.32582657052363	0.465466529319472
7	7	cbsi	Straight_walking:group_OA		1.29302677079904	0.362426159697419	3.56769713278578	249	0.000431867301244465	0.00300768773093906
7	7	cbsi	Straight_walking_and_Aud_Stroop:group_OA		2.09561316498425	0.401620784254646	5.21789022665605	249	3.81285205607766e-07	1.1438556168233e-05
7	7	cbsi	Stand_still_and_Aud_Stroop:group_PD		0.263048219310595	0.339332227085671	0.775193743222578	249	0.438960738290908	0.580020766072227
7	7	cbsi	Straight_walking:group_PD		0.989081374899538	0.362741961367023	2.7266803409567	249	0.00685226856239669	0.0328908890995041
7	7	cbsi	Straight_walking_and_Aud_Stroop:group_PD		0.672473034009659	0.397175716177197	1.69313733599372	249	0.0916799728542231	0.193010469166786
8	6	cbsi	Stand_still_and_Aud_Stroop:group_OA		-0.494459080775325	0.583724812106259	-0.847075660517436	249	0.397766366887105	0.54240868211878
8	6	cbsi	Straight_walking:group_OA		1.35717107948743	0.603755855316897	2.24788060858653	249	0.0254594278286357	0.0825711172820617
8	6	cbsi	Straight_walking_and_Aud_Stroop:group_OA		1.77152098604094	0.66512518957716	2.66343992650037	249	0.00823914703566778	0.0366184312696346
8	6	cbsi	Stand_still_and_Aud_Stroop:group_PD		1.13888460777524	0.552345391927679	2.06190659761015	249	0.0402544563090541	0.105648394353995
8	6	cbsi	Straight_walking:group_PD		0.142993867709752	0.581239683165709	0.24601532182204	249	0.805873042812862	0.888522254269917
8	6	cbsi	Straight_walking_and_Aud_Stroop:group_PD		1.32245522496007	0.63678214338303	2.07677812373046	249	0.0388477227098397	0.105648394353995
8	7	cbsi	Stand_still_and_Aud_Stroop:group_OA		-0.655800676265898	0.444996384201936	-1.47372135942637	249	0.141819695402404	0.274489733036912
8	7	cbsi	Straight_walking:group_OA		0.836735131547981	0.459589038256684	1.82061594576296	249	0.0698655498670698	0.16122819200093
8	7	cbsi	Straight_walking_and_Aud_Stroop:group_OA		1.31827136547533	0.505477368807806	2.6079730702574	249	0.00965829887992976	0.0413927094854133
8	7	cbsi	Stand_still_and_Aud_Stroop:group_PD		1.06337260183419	0.420475924091568	2.52897381492554	249	0.0120580829479696	0.0466764501211727
8	7	cbsi	Straight_walking:group_PD		0.649771583348566	0.435996890512311	1.49031242535942	249	0.137407732136844	0.274489733036912
8	7	cbsi	Straight_walking_and_Aud_Stroop:group_PD		1.67447010411193	0.476556661026844	3.51368523630312	249	0.000524749714867821	0.00331420872548097
